# Supplementary material for: Immunomodulatory drugs have divergent effects on humoral and cellular immune responses to SARS-CoV-2 vaccination in people living with rheumatoid arthritis
Source: Sci Rep. 2023 Dec 21;13:22846. doi: 10.1038/s41598-023-50263-5 (PMC10739702; doi:10.1038/s41598-023-50263-5)
Supplement: Supplementary file 1 — Supplementary Information 1. [file 41598_2023_50263_MOESM1_ESM.xlsx]

## Sheet: 1A
Group	Timepoint	IgG.RBD.AU
RA	2-6wkspd2	274.75
RA	3mopd2	106.85
RA	2-6wkspd2	292.4
RA	3mopd2	24.2
RA	2-6wkspd2	145.05
RA	pre dose 3	17.8
RA	2-6wkspd3	218.6
RA	3mopd3	419
RA	2-6wkspd2	120.7
RA	3mopd2	63.6
RA	pre dose 3	67.8
RA	pre dose 3	24.55
RA	2-6wkspd3	239
RA	3mopd3	116.4
RA	2-6wkspd2	42.7
RA	3mopd2	20.05
RA	pre dose 3	24.65
RA	2-6wkspd3	144.4
RA	3mopd3	186.6
RA	2-6wkspd2	80.6
RA	3mopd2	63.15
RA	2-6wkspd2	256.75
RA	3mopd2	160.2
RA	pre dose 3	155.6
RA	2-6wkspd3	296.35
RA	3mopd3	197
RA	2-6wkspd2	292.7
RA	3mopd2	180.8
RA	2-6wkspd3	587.6
RA	2-6wkspd3	65
RA	3mopd3	78.2
RA	2-6wkspd2	148.85
RA	3mopd2	72.45
RA	pre dose 3	866.6
RA	2-6wkspd2	11
RA	2-6wkspd3	21.8
RA	2-6wkspd2	198.85
RA	3mopd2	79.9
RA	pre dose 3	46.35
RA	2-6wkspd3	271.25
RA	3mopd3	1094
RA	2-6wkspd2	275.6
RA	3mopd2	154.8
RA	2-6wkspd2	201.8
RA	3mopd2	70.55
RA	pre dose 3	45.3
RA	2-6wkspd3	247
RA	3mopd3	99
RA	pre dose 3	55.75
RA	2-6wkspd3	19.95
RA	3mopd3	79.8
RA	2-6wkspd2	292.1
RA	3mopd2	158
RA	2-6wkspd3	527.8
RA	3mopd3	359.2
RA	2-6wkspd2	293.8
RA	3mopd2	197.7
RA	pre dose 3	139.7
RA	2-6wkspd3	388.6
RA	3mopd3	376.8
RA	2-6wkspd2	153.05
RA	3mopd2	92.9
RA	2-6wkspd2	121
RA	3mopd2	48.45
RA	2-6wkspd2	208.05
RA	3mopd2	101.25
RA	2-6wkspd3	293.2
RA	3mopd3	183
RA	2-6wkspd2	226.4
RA	3mopd2	143
RA	2-6wkspd3	293
RA	3mopd3	438.6
RA	2-6wkspd2	183.85
RA	3mopd2	64.5
RA	pre dose 3	38.2
RA	3mopd3	810
RA	2-6wkspd2	291.85
RA	3mopd2	289.6
RA	3mopd3	565.4
RA	2-6wkspd2	291.25
RA	3mopd2	254.55
RA	pre dose 3	259.3
RA	2-6wkspd3	1106.2
RA	3mopd3	941.2
RA	2-6wkspd2	289.05
RA	3mopd2	211.55
RA	pre dose 3	117.7
RA	2-6wkspd3	477.8
RA	3mopd3	303.2
RA	2-6wkspd2	151.6
RA	3mopd2	50.95
RA	pre dose 3	40.3
RA	2-6wkspd3	297.65
RA	3mopd3	210.4
RA	2-6wkspd2	65.7
RA	3mopd2	80.65
RA	2-6wkspd3	449.2
RA	3mopd3	238
RA	2-6wkspd2	286.95
RA	3mopd2	150.45
RA	pre dose 3	115.9
RA	2-6wkspd3	581
RA	3mopd3	292.4
RA	2-6wkspd2	285.75
RA	3mopd2	160.85
RA	pre dose 3	257.75
RA	3mopd3	488.8
RA	2-6wkspd2	12.2
RA	3mopd2	11.9
RA	2-6wkspd3	187.3
RA	2-6wkspd2	170.2
RA	2-6wkspd3	191.5
RA	3mopd3	307.2
RA	2-6wkspd2	14.45
RA	3mopd2	10.75
RA	2-6wkspd3	72.2
RA	3mopd3	70
RA	2-6wkspd2	262.95
RA	3mopd2	89
RA	3mopd2	181.1
RA	pre dose 3	194.65
RA	2-6wkspd3	796.8
RA	3mopd3	573.2
RA	pre dose 3	110.7
RA	2-6wkspd3	294.5
RA	3mopd3	678
RA	2-6wkspd2	79.5
RA	3mopd2	67.4
RA	2-6wkspd3	269.55
RA	3mopd2	84.35
RA	pre dose 3	77.1
RA	2-6wkspd3	187
RA	3mopd3	140.8
RA	3mopd2	171.3
RA	3mopd2	115.3
RA	2-6wkspd3	296.55
RA	3mopd3	211.2
RA	2-6wkspd3	281.8
RA	3mopd3	49.95
RA	pre dose 3	27.2
RA	2-6wkspd3	281.8
RA	3mopd3	340
RA	pre dose 3	44.5
RA	2-6wkspd3	294.35
RA	3mopd3	243.6
RA	pre dose 3	63.4
RA	2-6wkspd3	295.7
RA	3mopd3	292.8
RA	pre dose 3	102.25
RA	2-6wkspd3	251.8
RA	3mopd3	293.6
RA	2-6wkspd3	287.2
RA	3mopd3	765.4
RA	pre dose 3	111.95
RA	2-6wkspd3	290.55
RA	3mopd3	424
RA	pre dose 3	173.55
RA	2-6wkspd3	1047.8
RA	3mopd3	833.6
RA	2-6wkspd2	1026.4
RA	3mopd2	713.6
RA	pre dose 3	59.8
RA	2-6wkspd3	518.8
RA	2-6wkspd3	476.4
RA	3mopd3	524
RA	3mopd3	26.8
RA	pre dose 3	47.25
RA	2-6wkspd3	416.8
Control	2-6wkspd2	285.6
Control	3mopd2	167.55
Control	2-6wkspd3	338.8
Control	3mopd3	213.8
Control	2-6wkspd2	160.45
Control	3mopd2	164.05
Control	2-6wkspd3	884.6
Control	3mopd3	815.2
Control	3mopd2	112.45
Control	2-6wkspd3	623.2
Control	3mopd3	426.4
Control	2-6wkspd2	289.65
Control	3mopd2	276.8
Control	3mopd3	684.4
Control	2-6wkspd2	122.45
Control	3mopd2	114.45
Control	2-6wkspd3	431
Control	3mopd2	73.75
Control	2-6wkspd3	361
Control	3mopd3	286
Control	3mopd2	137.55
Control	2-6wkspd3	257.8
Control	3mopd2	73.9
Control	2-6wkspd3	318.6
Control	3mopd2	92.85
Control	2-6wkspd3	480.8
Control	3mopd3	143.4
Control	3mopd2	156.15
Control	3mopd2	116.55
Control	2-6wkspd2	291.95
Control	3mopd2	241.3
Control	3mopd3	1103.6
Control	3mopd2	147.25
Control	2-6wkspd3	404.8
Control	3mopd2	114.15
Control	2-6wkspd3	250.6
Control	3mopd3	199
Control	pre dose 3	127.3
Control	2-6wkspd3	501.4
Control	pre dose 3	114.55
Control	2-6wkspd3	350
Control	pre dose 3	34.1
Control	2-6wkspd3	462
Control	3mopd3	174.4
Control	pre dose 3	213.25
Control	2-6wkspd3	460.6
Control	3mopd3	502.8
Control	pre dose 3	169.9
Control	2-6wkspd3	356.6
Control	3mopd3	251.6
Control	pre dose 3	236.05
Control	2-6wkspd3	580.8
Control	pre dose 3	43.55
Control	2-6wkspd3	291.55
Control	3mopd3	628
Control	pre dose 3	256.85
Control	pre dose 3	131.75
Control	2-6wkspd3	317
Control	3mopd3	190.8
Control	pre dose 3	181.8
Control	2-6wkspd3	250.8
Control	3mopd3	187.2
Control	pre dose 3	87.3
Control	2-6wkspd3	226.2
Control	3mopd3	136.8
Control	pre dose 3	106.9
Control	3mopd3	276.8
Control	pre dose 3	57.4
Control	pre dose 3	294.65
Control	2-6wkspd3	979.4
Control	3mopd3	1090
Control	pre dose 3	169.3
Control	2-6wkspd3	398.4
Control	pre dose 3	74.55
Control	2-6wkspd3	411.2
RA	pre dose 4	821.6
RA	2-6wkspd4	943.4
RA	3mopd4	543.6
RA	pre dose 4	39
RA	2-6wkspd4	267
RA	3mopd4	1130
RA	2-6wkspd4	1086
RA	3mopd4	907.6
RA	3mopd4	912.2
RA	2-6wkspd4	157.2
RA	2-6wkspd4	1046.4
RA	3mopd4	699
RA	2-6wkspd4	638.6
RA	3mopd4	428
RA	2-6wkspd4	972.6
RA	3mopd4	746.4
RA	2-6wkspd4	1217.4
RA	3mopd4	782.2
RA	2-6wkspd4	258.6
RA	3mopd4	762.4
RA	2-6wkspd4	322
RA	3mopd4	198.8
RA	3mopd4	647
RA	2-6wkspd4	1052.6
RA	3mopd4	1327.2
RA	pre dose 4	200.4
RA	2-6wkspd4	420.8
RA	3mopd4	183.2
RA	3mopd4	711.4
RA	2-6wkspd4	1285.2
RA	3mopd4	1264
RA	3mopd4	829.6
RA	3mopd4	745.4
RA	pre dose 4	168.2
RA	2-6wkspd4	482.4
RA	3mopd4	242.2
RA	2-6wkspd4	731
RA	3mopd4	386
RA	3mopd4	393.6
RA	2-6wkspd4	106.2
RA	3mopd4	59.2
RA	pre dose 4	318.6
RA	2-6wkspd4	129.4
RA	3mopd4	82.8
RA	2-6wkspd4	748.6
RA	3mopd4	1028.6
RA	pre dose 4	133.4
RA	2-6wkspd4	562.8
RA	3mopd4	265.2
RA	2-6wkspd4	247.6
RA	3mopd4	215.8
RA	pre dose 4	280.4
RA	2-6wkspd4	805
RA	3mopd4	378.6
RA	3mopd4	781.6
RA	pre dose 4	1278.2
RA	2-6wkspd4	1312.2
RA	3mopd4	1280.2
RA	2-6wkspd4	236.8
RA	3mopd4	163.2
RA	2-6wkspd4	1259.6
RA	3mopd4	1018.4
RA	2-6wkspd4	984.6
RA	3mopd4	480.8
RA	2-6wkspd4	673.4
RA	3mopd4	341.4
RA	3mopd4	1302.4
RA	pre dose 4	357
RA	3mopd4	512.4
RA	2-6wkspd4	621.2
RA	3mopd4	268
RA	2-6wkspd4	194.2
RA	2-6wkspd4	451
RA	3mopd4	877.2
RA	3mopd4	58.2
RA	pre dose 4	352.4
RA	2-6wkspd4	1251.4
RA	3mopd4	1239.2
RA	3mopd4	476.8
RA	2-6wkspd4	768.4
Control	3mopd4	1233.4
Control	pre dose 4	269.6
Control	2-6wkspd4	335.2
Control	3mopd4	215
Control	pre dose 4	269.6
Control	2-6wkspd4	564.6
Control	3mopd4	352.2
Control	2-6wkspd4	1308.2
Control	3mopd4	1111.4
Control	pre dose 4	581
Control	3mopd4	689.2
Control	3mopd4	917.8
Control	2-6wkspd4	634
Control	3mopd4	730.2
Control	3mopd4	1300.4
Control	3mopd4	280.4
Control	2-6wkspd4	553.4
Control	2-6wkspd4	1227
Control	2-6wkspd3	254.4
Control	2-6wkspd4	353.8
Control	2-6wkspd3	178
Control	3mopd3	134
Control	2-6wkspd4	1227.2
Control	3mopd3	240.8
Control	3mopd4	190
Control	2-6wkspd4	717.8
Control	3mopd4	294.8

## Sheet: 1D
0 indicates no, 1 indicates yes
Group	Timepoint	IgG.RBD.AU	Steroids	DMARDs	TNF.inhib	JAK.inhib	Costim.Inhib	COVIDexposure
RA	2-6wkspd3	218.6	0	1	0	0	1	0
RA	2-6wkspd3	239	0	1	1	0	0	0
RA	2-6wkspd3	144.4	0	1	0	0	0	1
RA	2-6wkspd3	296.35	0	1	0	0	0	0
RA	2-6wkspd3	587.6	1	1	1	0	0	0
RA	2-6wkspd3	65	1	1	0	0	0	0
RA	2-6wkspd3	21.8	0	1	0	0	1	0
RA	2-6wkspd3	271.25	0	1	0	0	0	1
RA	2-6wkspd3	247	0	1	1	0	0	1
RA	2-6wkspd3	19.95	0	0	0	1	0	0
RA	2-6wkspd3	527.8	0	0	1	0	0	0
RA	2-6wkspd3	388.6	0	1	0	1	0	0
RA	2-6wkspd3	293.2	1	1	0	1	0	0
RA	2-6wkspd3	293	0	1	1	0	0	0
RA	2-6wkspd3	1106.2	0	1	0	0	0	1
RA	2-6wkspd3	477.8	0	1	1	0	0	0
RA	2-6wkspd3	297.65	0	1	0	1	0	0
RA	2-6wkspd3	449.2	0	1	0	1	0	0
RA	2-6wkspd3	581	0	1	0	0	0	0
RA	2-6wkspd3	187.3	0	1	0	1	0	0
RA	2-6wkspd3	191.5	1	0	1	0	0	0
RA	2-6wkspd3	72.2	0	1	0	0	1	0
RA	2-6wkspd3	796.8	0	1	1	0	0	0
RA	2-6wkspd3	294.5	0	0	1	0	0	0
RA	2-6wkspd3	269.55	0	1	1	0	0	0
RA	2-6wkspd3	187	0	1	1	0	0	0
RA	2-6wkspd3	296.55	0	0	1	0	0	0
RA	2-6wkspd3	281.8	0	1	1	0	0	0
RA	2-6wkspd3	281.8	0	1	0	0	0	0
RA	2-6wkspd3	294.35	1	1	0	0	0	0
RA	2-6wkspd3	295.7	0	0	1	0	0	0
RA	2-6wkspd3	251.8	0	0	0	1	0	0
RA	2-6wkspd3	287.2	0	1	0	0	0	0
RA	2-6wkspd3	290.55	0	1	0	0	0	0
RA	2-6wkspd3	1047.8	0	1	0	0	0	0
RA	2-6wkspd3	518.8	0	1	0	0	1	0
RA	2-6wkspd3	476.4	0	1	0	0	0	0
RA	2-6wkspd3	416.8	0	1	0	0	0	0
Control	2-6wkspd3	338.8	0	0	0	0	0	1
Control	2-6wkspd3	884.6	0	0	0	0	0	0
Control	2-6wkspd3	623.2	0	0	0	0	0	0
Control	2-6wkspd3	431	0	0	0	0	0	0
Control	2-6wkspd3	361	0	0	0	0	0	0
Control	2-6wkspd3	257.8	0	0	0	0	0	0
Control	2-6wkspd3	318.6	0	0	0	0	0	0
Control	2-6wkspd3	480.8	0	0	0	0	0	0
Control	2-6wkspd3	404.8	0	0	0	0	0	0
Control	2-6wkspd3	250.6	0	0	0	0	0	0
Control	2-6wkspd3	501.4	0	0	0	0	0	0
Control	2-6wkspd3	350	0	0	0	0	0	0
Control	2-6wkspd3	462	0	0	0	0	0	0
Control	2-6wkspd3	460.6	0	0	0	0	0	0
Control	2-6wkspd3	356.6	0	0	0	0	0	0
Control	2-6wkspd3	580.8	0	0	0	0	0	0
Control	2-6wkspd3	291.55	0	0	0	0	0	0
Control	2-6wkspd3	317	0	0	0	0	0	0
Control	2-6wkspd3	250.8	0	0	0	0	0	0
Control	2-6wkspd3	226.2	0	0	0	0	0	0
Control	2-6wkspd3	979.4	0	0	0	0	0	1
Control	2-6wkspd3	398.4	0	0	0	0	0	0
Control	2-6wkspd3	411.2	0	0	0	0	0	0
Control	2-6wkspd3	254.4	0	0	0	0	0	0
Control	2-6wkspd3	178	0	0	0	0	0	0

## Sheet: 2A
Group	Timepoint	WT MNT50	Steroids	DMARDs	TNF.inhib	JAK.inhib	Costim.Inhib	COVIDexposure
RA	2-6 weeks post dose 3	80	0	1	0	0	1	0
RA	2-6 weeks post dose 3	10	0	1	1	0	0	0
RA	2-6 weeks post dose 3	160	0	1	0	0	0	1
RA	2-6 weeks post dose 3	80	0	1	0	0	0	0
RA	2-6 weeks post dose 3	160	1	1	1	0	0	0
RA	2-6 weeks post dose 3	10	1	1	0	0	0	0
RA	2-6 weeks post dose 3	5	0	1	0	0	1	0
RA	2-6 weeks post dose 3	320	0	1	0	0	0	1
RA	2-6 weeks post dose 3	5	0	1	1	0	0	1
RA	2-6 weeks post dose 3	20	0	0	0	1	0	0
RA	2-6 weeks post dose 3	80	0	0	1	0	0	0
RA	2-6 weeks post dose 3	80	0	1	0	1	0	0
RA	2-6 weeks post dose 3	160	1	1	0	1	0	0
RA	2-6 weeks post dose 3	20	0	1	1	0	0	0
RA	2-6 weeks post dose 3	40	0	1	1	0	0	0
RA	2-6 weeks post dose 3	80	0	1	0	1	0	0
RA	2-6 weeks post dose 3	80	0	1	0	1	0	0
RA	2-6 weeks post dose 3	320	0	1	0	0	0	0
RA	2-6 weeks post dose 3	20	0	1	0	1	0	0
RA	2-6 weeks post dose 3	10	1	0	1	0	0	0
RA	2-6 weeks post dose 3	5	0	1	0	0	1	0
RA	2-6 weeks post dose 3	320	0	1	1	0	0	0
RA	2-6 weeks post dose 3	640	0	0	1	0	0	0
RA	2-6 weeks post dose 3	10	0	1	1	0	0	0
RA	2-6 weeks post dose 3	20	0	1	1	0	0	0
RA	2-6 weeks post dose 3	160	0	0	1	0	0	0
RA	2-6 weeks post dose 3	80	0	1	1	0	0	0
RA	2-6 weeks post dose 3	40	0	1	0	0	0	0
RA	2-6 weeks post dose 3	80	1	1	0	0	0	0
RA	2-6 weeks post dose 3	160	0	0	1	0	0	0
RA	2-6 weeks post dose 3	80	0	0	0	1	0	0
RA	2-6 weeks post dose 3	160	0	1	0	0	0	0
RA	2-6 weeks post dose 3	160	0	1	0	0	0	0
RA	2-6 weeks post dose 3	320	0	1	0	0	0	0
RA	2-6 weeks post dose 3	160	0	1	0	0	1	0
RA	2-6 weeks post dose 3	320	0	1	0	0	0	0
RA	2-6 weeks post dose 3	80	0	1	0	0	0	0
Control	2-6 weeks post dose 3	40	0	0	0	0	0	1
Control	2-6 weeks post dose 3	640	0	0	0	0	0	0
Control	2-6 weeks post dose 3	160	0	0	0	0	0	0
Control	2-6 weeks post dose 3	80	0	0	0	0	0	0
Control	2-6 weeks post dose 3	80	0	0	0	0	0	0
Control	2-6 weeks post dose 3	40	0	0	0	0	0	0
Control	2-6 weeks post dose 3	80	0	0	0	0	0	0
Control	2-6 weeks post dose 3	80	0	0	0	0	0	0
Control	2-6 weeks post dose 3	80	0	0	0	0	0	0
Control	2-6 weeks post dose 3	40	0	0	0	0	0	0
Control	2-6 weeks post dose 3	160	0	0	0	0	0	0
Control	2-6 weeks post dose 3	160	0	0	0	0	0	0
Control	2-6 weeks post dose 3	80	0	0	0	0	0	0
Control	2-6 weeks post dose 3	80	0	0	0	0	0	0
Control	2-6 weeks post dose 3	160	0	0	0	0	0	0
Control	2-6 weeks post dose 3	160	0	0	0	0	0	0
Control	2-6 weeks post dose 3	320	0	0	0	0	0	0
Control	2-6 weeks post dose 3	160	0	0	0	0	0	0
Control	2-6 weeks post dose 3	40	0	0	0	0	0	0
Control	2-6 weeks post dose 3	40	0	0	0	0	0	0
Control	2-6 weeks post dose 3	640	0	0	0	0	0	1
Control	2-6 weeks post dose 3	80	0	0	0	0	0	0
Control	2-6 weeks post dose 3	80	0	0	0	0	0	0
Control	2-6 weeks post dose 3	80	0	0	0	0	0	0
Control	2-6 weeks post dose 3	40	0	0	0	0	0	0

## Sheet: 2B
Group	Timepoint	WT MNT50	Steroids	DMARDs	TNF.inhib	JAK.inhib	Costim.Inhib	COVIDexposure
RA	3mo4	40	0	0	0	0	1	1
RA	3mo4	1280	0	1	0	0	0	1
RA	3mo4	80	0	1	0	0	0	0
RA	3mo4	160	1	1	0	0	1	0
RA	3mo4	80	0	1	0	0	0	1
RA	3mo4	80	0	1	0	0	0	0
RA	3mo4	160	0	1	0	0	0	0
RA	3mo4	160	0	1	0	0	0	0
RA	3mo4	80	0	1	1	0	0	1
RA	3mo4	40	0	0	0	1	0	0
RA	3mo4	80	0	0	1	0	0	0
RA	3mo4	1280	0	1	0	1	0	1
RA	3mo4	20	0	0	0	0	0	0
RA	3mo4	160	0	0	0	1	0	0
RA	3mo4	1280	0	1	0	0	0	0
RA	3mo4	640	0	1	0	0	0	1
RA	3mo4	160	0	1	0	0	0	1
RA	3mo4	40	0	0	0	1	0	1
RA	3mo4	80	0	1	0	1	0	0
RA	3mo4	40	0	0	0	1	0	0
RA	3mo4	5	0	1	0	1	0	0
RA	3mo4	5	0	1	0	0	0	0
RA	3mo4	640	0	1	1	0	0	0
RA	3mo4	40	0	1	1	0	0	0
RA	3mo4	20	0	0	1	0	0	0
RA	3mo4	80	0	0	1	0	0	0
RA	3mo4	320	0	1	1	0	0	0
RA	3mo4	1280	0	0	0	0	0	1
RA	3mo4	40	0	0	0	0	0	1
RA	3mo4	320	1	1	0	0	0	0
RA	3mo4	80	1	1	0	0	0	0
RA	3mo4	80	0	0	1	0	0	0
RA	3mo4	1280	0	0	0	1	0	1
RA	3mo4	160	1	1	1	0	0	0
RA	3mo4	20	0	1	0	0	1	0
RA	3mo4	160	0	1	0	1	0	0
RA	3mo4	5	0	1	1	0	0	0
RA	3mo4	#N/A	0	0	0	0	1	0
RA	3mo4	160	0	0	0	0	1	1
Control	3mo4	320	0	0	0	0	0	0
Control	3mo4	40	0	0	0	0	0	0
Control	3mo4	40	0	0	0	0	0	0
Control	3mo4	320	0	0	0	0	0	1
Control	3mo4	80	0	0	0	0	0	0
Control	3mo4	160	0	0	0	0	0	0
Control	3mo4	160	0	0	0	0	0	0
Control	3mo4	1280	0	0	0	0	0	0
Control	3mo4	80	0	0	0	0	0	0
Control	3mo4	40	0	0	0	0	0	0
Control	3mo4	40	0	0	0	0	0	0

## Sheet: 2C
Group	Timepoint	BA.1 MNT50	Steroids	DMARDs	TNF.inhib	JAK.inhib	Costim.Inhib	COVIDexposure
RA	3mo4	40	0	0	0	0	1	1
RA	3mo4	640	0	1	0	0	0	1
RA	3mo4	80	0	1	0	0	0	0
RA	3mo4	20	1	1	0	0	1	0
RA	3mo4	80	0	1	0	0	0	1
RA	3mo4	5	0	1	0	0	0	0
RA	3mo4	80	0	1	0	0	0	0
RA	3mo4	40	0	1	0	0	0	0
RA	3mo4	80	0	1	1	0	0	1
RA	3mo4	5	0	0	0	1	0	0
RA	3mo4	80	0	0	1	0	0	0
RA	3mo4	1280	0	1	0	1	0	1
RA	3mo4	5	0	0	0	0	0	0
RA	3mo4	80	0	0	0	1	0	0
RA	3mo4	640	0	1	0	0	0	0
RA	3mo4	320	0	1	0	0	0	1
RA	3mo4	80	0	1	0	0	0	1
RA	3mo4	20	0	0	0	1	0	1
RA	3mo4	40	0	1	0	1	0	0
RA	3mo4	80	0	0	0	1	0	0
RA	3mo4	5	0	1	0	1	0	0
RA	3mo4	5	0	1	0	0	0	0
RA	3mo4	320	0	1	1	0	0	0
RA	3mo4	20	0	1	1	0	0	0
RA	3mo4	5	0	0	1	0	0	0
RA	3mo4	40	0	0	1	0	0	0
RA	3mo4	80	0	1	1	0	0	0
RA	3mo4	1280	0	0	0	0	0	1
RA	3mo4	5	0	0	0	0	0	1
RA	3mo4	320	1	1	0	0	0	0
RA	3mo4	20	1	1	0	0	0	0
RA	3mo4	20	0	0	1	0	0	0
RA	3mo4	160	0	0	0	1	0	1
RA	3mo4	40	1	1	1	0	0	0
RA	3mo4	5	0	1	0	0	1	0
RA	3mo4	160	0	1	0	1	0	0
RA	3mo4	5	0	1	1	0	0	0
RA	3mo4	80	0	0	0	0	1	1
Control	3mo4	160	0	0	0	0	0	0
Control	3mo4	20	0	0	0	0	0	0
Control	3mo4	40	0	0	0	0	0	0
Control	3mo4	320	0	0	0	0	0	1
Control	3mo4	40	0	0	0	0	0	0
Control	3mo4	80	0	0	0	0	0	0
Control	3mo4	160	0	0	0	0	0	0
Control	3mo4	1280	0	0	0	0	0	0
Control	3mo4	40	0	0	0	0	0	0
Control	3mo4	10	0	0	0	0	0	0
Control	3mo4	40	0	0	0	0	0	0

## Sheet: 3A
Group	Time	Spike-specific CD4+ T cells/mL
RA	2-6wks2	238.034
RA	3mo2	766.756
RA	2-6wks2	422.374
RA	3mo2	429.309
RA	2-6wks2	2905.23
RA	pre dose 3	164.513
RA	2-6wks3	397.215
RA	3mo3	3945.56
RA	2-6wks2	478.091
RA	3mo2	764.505
RA	pre dose 3	134.759
RA	pre dose 3	5762.4
RA	2-6wks3	2998.86
RA	3mo3	5330.18
RA	2-6wks2	1996.9
RA	3mo2	624.329
RA	pre dose 3	3225.5
RA	2-6wks3	5082.97
RA	3mo3	3354.47
RA	2-6wks2	4418.37
RA	3mo2	1637.69
RA	2-6wks2	7142.69
RA	3mo2	1924.38
RA	pre dose 3	2593.88
RA	2-6wks3	4325.82
RA	3mo3	3462.1
RA	2-6wks2	2564.07
RA	3mo2	6422.04
RA	2-6wks3	5355.89
RA	2-6wks3	9388.96
RA	3mo3	920.067
RA	2-6wks2	4700.43
RA	3mo2	643.146
RA	pre dose 3	9113.34
RA	2-6wks2	1445.95
RA	2-6wks3	2846.75
RA	2-6wks2	620.733
RA	3mo2	486.564
RA	pre dose 3	250.105
RA	2-6wks3	1118.4
RA	3mo3	545.523
RA	2-6wks2	3539.69
RA	3mo2	1828.04
RA	2-6wks2	3098.7
RA	3mo2	697.795
RA	pre dose 3	511.976
RA	2-6wks3	997.176
RA	3mo3	820.799
RA	pre dose 3	37.2715
RA	2-6wks3	29.2391
RA	3mo3	300.723
RA	2-6wks2	1988.86
RA	3mo2	4851.15
RA	2-6wks3	3140.45
RA	3mo3	5406.39
RA	2-6wks2	475.536
RA	pre dose 3	168.751
RA	2-6wks3	433.843
RA	3mo3	817.518
RA	2-6wks2	794.063
RA	3mo2	1106.49
RA	2-6wks2	236.051
RA	3mo2	809.007
RA	2-6wks2	952.766
RA	3mo2	614.755
RA	2-6wks3	310.382
RA	3mo3	572.057
RA	2-6wks2	7730.09
RA	3mo2	4551.14
RA	2-6wks3	1628.33
RA	3mo3	2104.33
RA	2-6wks2	2821.35
RA	3mo2	4402.33
RA	pre dose 3	7376.8
RA	3mo3	16800.7
RA	2-6wks2	500.93
RA	3mo2	344.942
RA	3mo3	889.103
RA	2-6wks2	8194.39
RA	3mo2	3040.25
RA	pre dose 3	5019.62
RA	3mo3	3067.97
RA	2-6wks2	2115.92
RA	3mo2	1286.9
RA	pre dose 3	1375.9
RA	2-6wks3	2321.15
RA	3mo3	1787.44
RA	2-6wks2	217.485
RA	3mo2	152.971
RA	pre dose 3	43.6379
RA	2-6wks3	207.109
RA	3mo3	131.275
RA	2-6wks2	58.4762
RA	3mo2	9.59321
RA	2-6wks3	294.273
RA	3mo3	165.096
RA	2-6wks2	5568.97
RA	3mo2	5379.31
RA	pre dose 3	1980.47
RA	2-6wks3	5356.22
RA	3mo3	645.413
RA	2-6wks2	501.577
RA	3mo2	263.843
RA	pre dose 3	119.755
RA	3mo3	1455.12
RA	2-6wks2	11.9937
RA	3mo2	56.3197
RA	2-6wks3	1890.34
RA	2-6wks2	3636.52
RA	2-6wks3	9545.45
RA	3mo3	4624.33
RA	2-6wks2	121.465
RA	3mo2	231.603
RA	2-6wks3	366.493
RA	3mo3	786.012
RA	2-6wks2	685.097
RA	3mo2	374.46
RA	3mo2	2030.73
RA	pre dose 3	1542.02
RA	2-6wks3	3093.85
RA	3mo3	1207.93
RA	pre dose 3	2534.02
RA	2-6wks3	15759.9
RA	3mo3	3946.94
RA	2-6wks2	669.693
RA	3mo2	75.1355
RA	2-6wks3	1464.81
RA	3mo2	911.666
RA	pre dose 3	939.852
RA	2-6wks3	1730.41
RA	3mo3	2383.31
RA	3mo2	838.857
RA	3mo2	1227.76
RA	2-6wks3	2650.54
RA	3mo3	6941.78
RA	2-6wks3	4671.37
RA	3mo3	563.177
RA	pre dose 3	1333.02
RA	2-6wks3	6676.67
RA	3mo3	2624.23
RA	pre dose 3	21.2137
RA	2-6wks3	2353.43
RA	3mo3	51.2757
RA	pre dose 3	395.943
RA	2-6wks3	1979.54
RA	3mo3	1863.6
RA	pre dose 3	121.572
RA	2-6wks3	414.298
RA	3mo3	4080.16
RA	2-6wks3	5158.43
RA	3mo3	1852.03
RA	pre dose 3	299.624
RA	2-6wks3	652.862
RA	3mo3	621.942
RA	pre dose 3	9670.72
RA	2-6wks3	8305.72
RA	3mo3	8573.62
RA	2-6wks2	9662.4
RA	3mo2	4384.73
RA	pre dose 3	2613.18
RA	2-6wks3	311.136
RA	2-6wks3	2113.82
RA	3mo3	4899.97
RA	3mo3	405.578
RA	pre dose 3	616.559
RA	2-6wks3	409.78
Control	2-6wks2	2265.3
Control	3mo2	2565.83
Control	2-6wks3	3647.59
Control	3mo3	3391.3
Control	2-6wks2	3478.73
Control	3mo2	3441.03
Control	2-6wks3	5468.18
Control	3mo3	6089.13
Control	3mo2	726.75
Control	2-6wks3	3590.67
Control	3mo3	2855.59
Control	2-6wks2	3322.22
Control	3mo2	2726
Control	3mo3	7048.55
Control	2-6wks2	1862.33
Control	3mo2	432.176
Control	2-6wks3	1598.92
Control	3mo2	704.68
Control	2-6wks3	483.966
Control	3mo3	5592.64
Control	3mo2	6635.71
Control	2-6wks3	9023.08
Control	3mo2	422.016
Control	2-6wks3	6446.5
Control	3mo2	1583.27
Control	2-6wks3	2245.43
Control	3mo3	1682.8
Control	3mo2	3523.39
Control	3mo2	979.786
Control	2-6wks2	1615.27
Control	3mo2	1455.55
Control	3mo3	880.759
Control	3mo2	4185.59
Control	2-6wks3	7671.5
Control	3mo2	831.14
Control	2-6wks3	2264.57
Control	3mo3	2766.49
Control	pre dose 3	2721.73
Control	2-6wks3	4126.59
Control	pre dose 3	713.195
Control	2-6wks3	1349.15
Control	pre dose 3	2815.38
Control	2-6wks3	1762.35
Control	3mo3	3302.42
Control	pre dose 3	6985.69
Control	2-6wks3	7577.05
Control	3mo3	6040.37
Control	pre dose 3	253.014
Control	2-6wks3	1067.05
Control	3mo3	1853.75
Control	pre dose 3	422.302
Control	2-6wks3	3932.59
Control	pre dose 3	319.542
Control	2-6wks3	1475.56
Control	3mo3	426.723
Control	pre dose 3	4190.39
Control	pre dose 3	2752.32
Control	2-6wks3	15822.7
Control	3mo3	10302.2
Control	pre dose 3	1264.49
Control	2-6wks3	529.292
Control	3mo3	3402.16
Control	pre dose 3	610.922
Control	2-6wks3	2097.54
Control	3mo3	2026.36
Control	pre dose 3	10437.6
Control	3mo3	1639.2
Control	pre dose 3	2996.24
Control	pre dose 3	1750.72
Control	2-6wks3	696.075
Control	3mo3	8150.81
Control	pre dose 3	10789.1
Control	2-6wks3	10954.8
Control	pre dose 3	1878.94
Control	2-6wks3	2251.81
RA	pre dose 4	1927.33
RA	2-6wks4	1440.59
RA	3mo4	1680.75
RA	pre dose 4	3054.15
RA	2-6wks4	3572.08
RA	3mo4	10547.3
RA	2-6wks4	3322.44
RA	3mo4	1459.17
RA	3mo4	5132.61
RA	2-6wks4	1941.95
RA	2-6wks4	2494.84
RA	3mo4	256.257
RA	2-6wks4	449.552
RA	2-6wks4	803.296
RA	3mo4	3872.23
RA	2-6wks4	6049.75
RA	3mo4	3813.44
RA	2-6wks4	2895.31
RA	3mo4	2529.18
RA	2-6wks4	323.988
RA	3mo4	418.196
RA	3mo4	5086.4
RA	2-6wks4	1276.98
RA	3mo4	3457.6
RA	pre dose 4	604.169
RA	2-6wks4	2808.9
RA	3mo4	1078.4
RA	3mo4	1168.07
RA	2-6wks4	17718.5
RA	3mo4	20550.8
RA	3mo4	670.894
RA	3mo4	7047.47
RA	pre dose 4	1962.26
RA	3mo4	241.89
RA	2-6wks4	361.758
RA	3mo4	1395.57
RA	2-6wks4	168.831
RA	3mo4	20.2927
RA	pre dose 4	3117.82
RA	2-6wks4	415.078
RA	2-6wks4	1776.17
RA	3mo4	2444.33
RA	pre dose 4	358.656
RA	2-6wks4	1925.93
RA	3mo4	1528.56
RA	2-6wks4	1441.63
RA	3mo4	2924.1
RA	pre dose 4	6757.94
RA	3mo4	5232.32
RA	pre dose 4	5047.06
RA	2-6wks4	2957.8
RA	3mo4	3160.44
RA	2-6wks4	4296.5
RA	2-6wks4	7955.27
RA	3mo4	17933.6
RA	2-6wks4	296.986
RA	3mo4	96.5745
RA	2-6wks4	4095.72
RA	3mo4	2151.91
RA	3mo4	1221.82
RA	pre dose 4	1799.31
RA	2-6wks4	876.807
RA	3mo4	551.129
RA	2-6wks4	96.9697
RA	2-6wks4	822.624
RA	3mo4	295.628
RA	3mo4	3094.05
RA	pre dose 4	2558.4
RA	2-6wks4	694.15
RA	3mo4	376.227
RA	3mo4	7530.53
RA	2-6wks4	1625
Control	3mo4	4293.94
Control	pre dose 4	7071.5
Control	3mo4	4017.01
Control	pre dose 4	407.127
Control	3mo4	9225.23
Control	2-6wks4	6336.5
Control	3mo4	448.746
Control	pre dose 4	11276.3
Control	3mo4	7635.14
Control	3mo4	8607.3
Control	2-6wks4	2459.6
Control	3mo4	2451.82
Control	3mo4	2282.18
Control	3mo4	6394.31
Control	2-6wks4	4207.7
Control	2-6wks4	1552.9
Control	2-6wks3	5609.62
Control	2-6wks4	7187.28
Control	2-6wks3	1196.15
Control	3mo3	2572.44
Control	2-6wks4	1552.9
Control	3mo3	636.293
Control	3mo4	1449.23
Control	2-6wks4	3500.59
Control	3mo4	3558.85

## Sheet: 3D
Group	Time	Spike-specific CD4+ T cells/mL	Steroids	DMARDs	TNF.inhib	JAK.inhib	Costim.Inhib	COVIDexposure
RA	2-6wks3	397.215	0	1	0	0	1	0
RA	2-6wks3	2998.86	0	1	1	0	0	0
RA	2-6wks3	5082.97	0	1	0	0	0	1
RA	2-6wks3	4325.82	0	1	0	0	0	0
RA	2-6wks3	5355.89	1	1	1	0	0	0
RA	2-6wks3	9388.96	1	1	0	0	0	0
RA	2-6wks3	2846.75	0	1	0	0	1	0
RA	2-6wks3	1118.4	0	1	0	0	0	1
RA	2-6wks3	997.176	0	1	1	0	0	1
RA	2-6wks3	29.2391	0	0	0	1	0	0
RA	2-6wks3	3140.45	0	0	1	0	0	0
RA	2-6wks3	433.843	0	1	0	1	0	0
RA	2-6wks3	310.382	1	1	0	1	0	0
RA	2-6wks3	1628.33	0	1	1	0	0	0
RA	2-6wks3	2321.15	0	1	1	0	0	0
RA	2-6wks3	207.109	0	1	0	1	0	0
RA	2-6wks3	294.273	0	1	0	1	0	0
RA	2-6wks3	5356.22	0	1	0	0	0	0
RA	2-6wks3	1890.34	0	1	0	1	0	0
RA	2-6wks3	9545.45	1	0	1	0	0	0
RA	2-6wks3	366.493	0	1	0	0	1	0
RA	2-6wks3	3093.85	0	1	1	0	0	0
RA	2-6wks3	15759.9	0	0	1	0	0	0
RA	2-6wks3	1464.81	0	1	1	0	0	0
RA	2-6wks3	1730.41	0	1	1	0	0	0
RA	2-6wks3	2650.54	0	0	1	0	0	0
RA	2-6wks3	4671.37	0	1	1	0	0	0
RA	2-6wks3	6676.67	0	1	0	0	0	0
RA	2-6wks3	2353.43	1	1	0	0	0	0
RA	2-6wks3	1979.54	0	0	1	0	0	0
RA	2-6wks3	414.298	0	0	0	1	0	0
RA	2-6wks3	5158.43	0	1	0	0	0	0
RA	2-6wks3	652.862	0	1	0	0	0	0
RA	2-6wks3	8305.72	0	1	0	0	0	0
RA	2-6wks3	311.136	0	1	0	0	1	0
RA	2-6wks3	2113.82	0	1	0	0	0	0
RA	2-6wks3	409.78	0	1	0	0	0	0
Control	2-6wks3	3647.59	0	0	0	0	0	1
Control	2-6wks3	5468.18	0	0	0	0	0	0
Control	2-6wks3	3590.67	0	0	0	0	0	0
Control	2-6wks3	1598.92	0	0	0	0	0	0
Control	2-6wks3	483.966	0	0	0	0	0	0
Control	2-6wks3	9023.08	0	0	0	0	0	0
Control	2-6wks3	6446.5	0	0	0	0	0	0
Control	2-6wks3	2245.43	0	0	0	0	0	0
Control	2-6wks3	7671.5	0	0	0	0	0	0
Control	2-6wks3	2264.57	0	0	0	0	0	0
Control	2-6wks3	4126.59	0	0	0	0	0	0
Control	2-6wks3	1349.15	0	0	0	0	0	0
Control	2-6wks3	1762.35	0	0	0	0	0	0
Control	2-6wks3	7577.05	0	0	0	0	0	0
Control	2-6wks3	1067.05	0	0	0	0	0	0
Control	2-6wks3	3932.59	0	0	0	0	0	0
Control	2-6wks3	1475.56	0	0	0	0	0	0
Control	2-6wks3	15822.7	0	0	0	0	0	0
Control	2-6wks3	529.292	0	0	0	0	0	0
Control	2-6wks3	2097.54	0	0	0	0	0	0
Control	2-6wks3	696.075	0	0	0	0	0	1
Control	2-6wks3	10954.8	0	0	0	0	0	0
Control	2-6wks3	2251.81	0	0	0	0	0	0
Control	2-6wks3	5609.62	0	0	0	0	0	0
Control	2-6wks3	1196.15	0	0	0	0	0	0

## Sheet: 3E
Group	Time	Agriflu-specific CD4+ T cells/ml	Steroids	DMARDs	TNF.inhib	JAK.inhib	Costim.Inhib
RA	2-6wks3	2540.93	0	1	0	0	1
RA	2-6wks3	3592.99	0	1	1	0	0
RA	2-6wks3	11210.1	0	1	0	0	0
RA	2-6wks3	7485.23	0	1	0	0	0
RA	2-6wks3	2572.81	1	1	1	0	0
RA	2-6wks3	3953.48	1	1	0	0	0
RA	2-6wks3	21550.4	0	1	0	0	1
RA	2-6wks3	1935.74	0	1	0	0	0
RA	2-6wks3	828.875	0	1	1	0	0
RA	2-6wks3	399.88	0	0	0	1	0
RA	2-6wks3	5478.99	0	0	1	0	0
RA	2-6wks3	577.718	0	1	0	1	0
RA	2-6wks3	415.109	1	1	0	1	0
RA	2-6wks3	2302.12	0	1	1	0	0
RA	2-6wks3	3189.33	0	1	1	0	0
RA	2-6wks3	3142.24	0	1	0	1	0
RA	2-6wks3	1121.74	0	1	0	1	0
RA	2-6wks3	3792.12	0	1	0	0	0
RA	2-6wks3	4375.98	0	1	0	1	0
RA	2-6wks3	5150.76	1	0	1	0	0
RA	2-6wks3	7960.98	0	1	0	0	1
RA	2-6wks3	4322.11	0	1	1	0	0
RA	2-6wks3	9360.84	0	0	1	0	0
RA	2-6wks3	1356.35	0	1	1	0	0
RA	2-6wks3	4920.76	0	1	1	0	0
RA	2-6wks3	3440.22	0	0	1	0	0
RA	2-6wks3	3371.96	0	1	1	0	0
RA	2-6wks3	3953.36	0	1	0	0	0
RA	2-6wks3	2393.51	1	1	0	0	0
RA	2-6wks3	3238.36	0	0	1	0	0
RA	2-6wks3	825.936	0	0	0	1	0
RA	2-6wks3	6301.38	0	1	0	0	0
RA	2-6wks3	1020.61	0	1	0	0	0
RA	2-6wks3	21371.2	0	1	0	0	0
RA	2-6wks3	654.869	0	1	0	0	1
RA	2-6wks3	1505.3	0	1	0	0	0
RA	2-6wks3	806.202	0	1	0	0	0
Control	2-6wks3	4234.12	0	0	0	0	0
Control	2-6wks3	12291.3	0	0	0	0	0
Control	2-6wks3	10275.8	0	0	0	0	0
Control	2-6wks3	6651.92	0	0	0	0	0
Control	2-6wks3	2813.88	0	0	0	0	0
Control	2-6wks3	5551.97	0	0	0	0	0
Control	2-6wks3	10964.7	0	0	0	0	0
Control	2-6wks3	4169.62	0	0	0	0	0
Control	2-6wks3	13466.2	0	0	0	0	0
Control	2-6wks3	2003.52	0	0	0	0	0
Control	2-6wks3	6710.62	0	0	0	0	0
Control	2-6wks3	2636.59	0	0	0	0	0
Control	2-6wks3	3194.93	0	0	0	0	0
Control	2-6wks3	4857.11	0	0	0	0	0
Control	2-6wks3	1569.45	0	0	0	0	0
Control	2-6wks3	7332.3	0	0	0	0	0
Control	2-6wks3	1236.07	0	0	0	0	0
Control	2-6wks3	25077.6	0	0	0	0	0
Control	2-6wks3	15710.2	0	0	0	0	0
Control	2-6wks3	4126.81	0	0	0	0	0
Control	2-6wks3	2348.48	0	0	0	0	0
Control	2-6wks3	15733.2	0	0	0	0	0
Control	2-6wks3	4038.34	0	0	0	0	0

## Sheet: 4A-D
Group	Timepoint	Th1.Frequency	Th2.Frequency	Th17.Frequency	Treg.Frequency	Steroids	DMARDs	TNF.inhib	JAK.inhib	Costim.Inhib	covid-19+
RA	2-6wks3	7.89	7.89	47.4	50	0	1	0	0	1	0
RA	2-6wks3	3.59	11.8	30.4	64.4	0	1	1	0	0	0
RA	2-6wks3	3.26	10.5	39.1	43.7	0	1	0	0	0	1
RA	2-6wks3	2.39	13.4	47.1	9.81	0	1	0	0	0	0
RA	2-6wks3	5.2	18.3	38.3	26	1	1	1	0	0	0
RA	2-6wks3	4.34	6.57	47.8	24.6	1	1	0	0	0	0
RA	2-6wks3	2.78	20.8	43.8	75	0	1	0	0	1	0
RA	2-6wks3	3.09	12.4	38.1	22.7	0	1	0	0	0	1
RA	2-6wks3	0	6.74	28.1	36	0	1	1	0	0	1
RA	2-6wks3	not enough events	not enough events	not enough events	not enough events	0	0	0	1	0	0
RA	2-6wks3	3.65	5.32	29.9	25.6	0	0	1	0	0	0
RA	2-6wks3	10.3	10.3	46.2	59	0	1	0	1	0	0
RA	2-6wks3	22.6	6.45	32.3	83.9	1	1	0	1	0	0
RA	2-6wks3	0.61	4.29	62	50.3	0	1	1	0	0	0
RA	2-6wks3	3.17	10.9	32.6	65.6	0	1	1	0	0	0
RA	2-6wks3	not enough events	not enough events	not enough events	not enough events	0	1	0	1	0	0
RA	2-6wks3	0	34.5	20.7	72.4	0	1	0	1	0	0
RA	2-6wks3	2.29	24.6	25.8	66.5	0	1	0	0	0	0
RA	2-6wks3	2.38	7.74	50	72	0	1	0	1	0	0
RA	2-6wks3	3.12	4.79	42.8	6.76	1	0	1	0	0	0
RA	2-6wks3	5.13	17.9	59	64.1	0	1	0	0	1	0
RA	2-6wks3	2.88	14.4	39.2	39.6	0	1	1	0	0	0
RA	2-6wks3	5.16	7.04	44.9	23.2	0	0	1	0	0	0
RA	2-6wks3	3.9	9.09	52.6	35.7	0	1	1	0	0	0
RA	2-6wks3	0.6	5.36	24.4	54.8	0	1	1	0	0	0
RA	2-6wks3	2.26	9.06	47.9	40.4	0	0	1	0	0	0
RA	2-6wks3	2.97	12.3	51.8	23.6	0	1	1	0	0	0
RA	2-6wks3	4.6	16	33.3	48.5	0	1	0	0	0	0
RA	2-6wks3	4.09	16.8	51.4	30	1	1	0	0	0	0
RA	2-6wks3	1.74	7.83	33	82.6	0	0	1	0	0	0
RA	2-6wks3	5.26	13.2	65.8	60.5	0	0	0	1	0	0
RA	2-6wks3	4.6	10.9	32.2	35.1	0	1	0	0	0	0
RA	2-6wks3	1.49	13.4	31.3	52.2	0	1	0	0	0	0
RA	2-6wks3	3.19	15.3	40.6	20.4	0	1	0	0	0	0
RA	2-6wks3	3.7	7.41	66.7	7.41	0	1	0	0	1	0
RA	2-6wks3	2.13	23.4	24.7	66.4	0	1	0	0	0	0
RA	2-6wks3	5.13	5.13	43.6	48.7	0	1	0	0	0	0
Control	2-6wks3	1.5	10.8	48.5	35.3	0	0	0	0	0	1
Control	2-6wks3	2.49	19.9	46.1	35.8	0	0	0	0	0	0
Control	2-6wks3	2.7	6.31	44.7	45.3	0	0	0	0	0	0
Control	2-6wks3	2.5	9.38	56.2	56.2	0	0	0	0	0	0
Control	2-6wks3	4.35	15.2	30.4	58.7	0	0	0	0	0	0
Control	2-6wks3	7.01	12.9	18.6	18.5	0	0	0	0	0	0
Control	2-6wks3	3.44	12.8	39.2	14.9	0	0	0	0	0	0
Control	2-6wks3	8.67	11.2	53.1	44.4	0	0	0	0	0	0
Control	2-6wks3	7.75	5.02	39	52.1	0	0	0	0	0	0
Control	2-6wks3	3.76	6.1	54.5	44.6	0	0	0	0	0	0
Control	2-6wks3	0.95	14.3	41.7	63.3	0	0	0	0	0	0
Control	2-6wks3	0	17.1	36.4	47.9	0	0	0	0	0	0
Control	2-6wks3	1.23	13.5	53.4	47.9	0	0	0	0	0	0
Control	2-6wks3	7.41	15.8	27.8	11.2	0	0	0	0	0	0
Control	2-6wks3	1.01	10.1	50.5	30.3	0	0	0	0	0	0
Control	2-6wks3	3.53	9.24	41.8	41.3	0	0	0	0	0	0
Control	2-6wks3	0	23.4	35	38.7	0	0	0	0	0	0
Control	2-6wks3	9.45	7.32	33.5	20	0	0	0	0	0	0
Control	2-6wks3	0	13.3	62.2	13.3	0	0	0	0	0	0
Control	2-6wks3	4.09	15	35.5	55.5	0	0	0	0	0	0
Control	2-6wks3	3.03	10.6	31.8	56.1	0	0	0	0	0	1
Control	2-6wks3	5.82	13.5	36.4	30.6	0	0	0	0	0	0
Control	2-6wks3	0.5	2.5	47	59.5	0	0	0	0	0	0
Control	2-6wks3	2.29	6.67	35.4	38.1	0	0	0	0	0	0
Control	2-6wks3	0	13.6	45.5	51.8	0	0	0	0	0	0

## Sheet: 5A
Group	Timepoint	Spike-specific CD8+ T cells/mL
RA	2-6wks2	31.0479
RA	3mo2	59.7472
RA	2-6wks2	67.1959
RA	3mo2	166.953
RA	2-6wks2	81.6731
RA	pre dose 3	65.8051
RA	2-6wks3	261.326
RA	3mo3	125.256
RA	2-6wks2	30.5164
RA	3mo2	13.6519
RA	pre dose 3	0
RA	pre dose 3	303.784
RA	2-6wks3	107.802
RA	3mo3	189.965
RA	2-6wks2	332.817
RA	3mo2	438.125
RA	pre dose 3	862.373
RA	2-6wks3	957.49
RA	3mo3	1125.81
RA	2-6wks2	705.637
RA	3mo2	178.466
RA	2-6wks2	25.0621
RA	3mo2	5.20104
RA	pre dose 3	48.9412
RA	2-6wks3	0
RA	3mo3	45.7042
RA	2-6wks2	31.017
RA	3mo2	111.151
RA	2-6wks3	55.6745
RA	2-6wks3	31.3662
RA	3mo3	75.7702
RA	2-6wks2	196.876
RA	3mo2	10.5434
RA	pre dose 3	455.667
RA	2-6wks2	36.1488
RA	2-6wks3	39.5382
RA	2-6wks2	198.106
RA	3mo2	137.236
RA	pre dose 3	76.1188
RA	2-6wks3	103.769
RA	3mo3	64.9432
RA	2-6wks2	129.501
RA	3mo2	132.147
RA	2-6wks2	61.3603
RA	3mo2	142.407
RA	pre dose 3	9.84569
RA	2-6wks3	44.8169
RA	3mo3	67.5952
RA	pre dose 3	37.2715
RA	2-6wks3	38.9854
RA	3mo3	10.0241
RA	2-6wks2	19.3093
RA	3mo2	54.5073
RA	2-6wks3	73.0337
RA	3mo3	36.5297
RA	2-6wks2	0
RA	pre dose 3	9.92651
RA	2-6wks3	22.2484
RA	3mo3	11.6788
RA	2-6wks2	247.331
RA	3mo2	48.9596
RA	2-6wks2	19.6709
RA	3mo2	63.869
RA	2-6wks2	61.8679
RA	3mo2	47.2888
RA	2-6wks3	30.0369
RA	3mo3	20.8021
RA	2-6wks2	67.2182
RA	3mo2	18.2777
RA	2-6wks3	19.9795
RA	3mo3	59.8389
RA	2-6wks2	14.7715
RA	3mo2	0
RA	pre dose 3	215.696
RA	3mo3	333.868
RA	2-6wks2	0
RA	3mo2	45.9923
RA	3mo3	50.0903
RA	2-6wks2	1556.06
RA	3mo2	724.983
RA	pre dose 3	476.476
RA	3mo3	383.496
RA	2-6wks2	47.0206
RA	3mo2	31.1346
RA	pre dose 3	39.5943
RA	2-6wks3	63.0176
RA	3mo3	109.435
RA	2-6wks2	0
RA	3mo2	10.1981
RA	pre dose 3	21.8189
RA	2-6wks3	25.8886
RA	3mo3	20.1961
RA	2-6wks2	29.2381
RA	3mo2	19.1864
RA	2-6wks3	91.326
RA	3mo3	113.503
RA	2-6wks2	11.8489
RA	3mo2	0
RA	pre dose 3	20.6299
RA	2-6wks3	33.4764
RA	3mo3	25.3103
RA	2-6wks2	191.077
RA	3mo2	68.8286
RA	pre dose 3	206.849
RA	3mo3	315.734
RA	2-6wks2	167.911
RA	3mo2	382.974
RA	2-6wks3	382.569
RA	2-6wks2	11.3998
RA	2-6wks3	39.7313
RA	3mo3	31.6013
RA	2-6wks2	12.1465
RA	3mo2	10.0697
RA	2-6wks3	46.9863
RA	3mo3	23.4631
RA	2-6wks2	44.9244
RA	3mo2	24.964
RA	3mo2	120.162
RA	pre dose 3	43.1334
RA	2-6wks3	133.547
RA	3mo3	284.218
RA	pre dose 3	105.146
RA	2-6wks3	351.686
RA	3mo3	155.958
RA	2-6wks2	32.9357
RA	3mo2	12.5226
RA	2-6wks3	28.5352
RA	3mo2	30.0549
RA	pre dose 3	0
RA	2-6wks3	30.9003
RA	3mo3	100.35
RA	3mo2	82.0621
RA	3mo2	140.315
RA	2-6wks3	160.033
RA	3mo3	92.0965
RA	2-6wks3	39.6719
RA	3mo3	10.4292
RA	pre dose 3	232.361
RA	2-6wks3	222.203
RA	3mo3	141.556
RA	pre dose 3	0
RA	2-6wks3	42.7895
RA	3mo3	0
RA	pre dose 3	552.237
RA	2-6wks3	602.469
RA	3mo3	285.022
RA	pre dose 3	22.104
RA	2-6wks3	43.6104
RA	3mo3	88.2197
RA	2-6wks3	366.917
RA	3mo3	71.6253
RA	pre dose 3	9.66528
RA	2-6wks3	9.74421
RA	3mo3	0
RA	pre dose 3	56.389
RA	2-6wks3	172.796
RA	3mo3	172.802
RA	2-6wks2	131.91
RA	3mo2	122.137
RA	pre dose 3	0
RA	2-6wks3	34.5706
RA	2-6wks3	278.844
RA	3mo3	3368.73
RA	3mo3	0
RA	pre dose 3	0
RA	2-6wks3	0
Control	2-6wks2	169.898
Control	3mo2	251.787
Control	2-6wks3	120.13
Control	3mo3	354.646
Control	2-6wks2	50.2707
Control	3mo2	29.5791
Control	2-6wks3	355.484
Control	3mo3	620.189
Control	3mo2	21.375
Control	2-6wks3	53.9139
Control	3mo3	134.698
Control	2-6wks2	72.2222
Control	3mo2	8.76528
Control	3mo3	380.024
Control	2-6wks2	60.4651
Control	3mo2	41.1596
Control	2-6wks3	59.9596
Control	3mo2	1420.2
Control	2-6wks3	547.092
Control	3mo3	2975.05
Control	3mo2	10.1463
Control	2-6wks3	65.4637
Control	3mo2	43.2837
Control	2-6wks3	10.568
Control	3mo2	42.2206
Control	2-6wks3	80.1939
Control	3mo3	87.0414
Control	3mo2	50.0481
Control	3mo2	0
Control	2-6wks2	25.043
Control	3mo2	10.2503
Control	3mo3	11.7435
Control	3mo2	239.938
Control	2-6wks3	66.0387
Control	3mo2	19.5562
Control	2-6wks3	0
Control	3mo3	42.7807
Control	pre dose 3	12.485
Control	2-6wks3	9.82522
Control	pre dose 3	11.5032
Control	2-6wks3	57.8206
Control	pre dose 3	56.8765
Control	2-6wks3	86.4955
Control	3mo3	503.226
Control	pre dose 3	756.345
Control	2-6wks3	654.807
Control	3mo3	1031.28
Control	pre dose 3	10.5422
Control	2-6wks3	43.1133
Control	3mo3	178.245
Control	pre dose 3	12.0658
Control	2-6wks3	42.7456
Control	pre dose 3	49.9284
Control	2-6wks3	43.082
Control	3mo3	0
Control	pre dose 3	1486.19
Control	pre dose 3	0
Control	2-6wks3	22.4913
Control	3mo3	27.957
Control	pre dose 3	26.7146
Control	2-6wks3	11.762
Control	3mo3	0
Control	pre dose 3	47.7283
Control	2-6wks3	28.6029
Control	3mo3	228.462
Control	pre dose 3	22.7646
Control	3mo3	151.448
Control	pre dose 3	43.4238
Control	pre dose 3	41.9334
Control	2-6wks3	63.2796
Control	3mo3	2875.36
Control	pre dose 3	106.612
Control	2-6wks3	720.091
Control	pre dose 3	42.462
Control	2-6wks3	56.2953
RA	pre dose 4	684.711
RA	2-6wks4	725.631
RA	3mo4	413.146
RA	pre dose 4	112.079
RA	2-6wks4	105.061
RA	3mo4	1107.23
RA	2-6wks4	25.7553
RA	3mo4	19.4556
RA	3mo4	172.525
RA	2-6wks4	64.4248
RA	2-6wks4	100.688
RA	3mo4	67.4361
RA	2-6wks4	32.894
RA	2-6wks4	254.377
RA	3mo4	264.496
RA	2-6wks4	328.358
RA	3mo4	31.4294
RA	2-6wks4	255.468
RA	3mo4	227.626
RA	2-6wks4	51.838
RA	3mo4	26.1372
RA	3mo4	154.916
RA	2-6wks4	12.2786
RA	3mo4	45.3455
RA	pre dose 4	154.004
RA	2-6wks4	1014.98
RA	3mo4	154.057
RA	3mo4	155.054
RA	2-6wks4	212.516
RA	3mo4	101.961
RA	3mo4	45.4844
RA	3mo4	574.586
RA	pre dose 4	37.5553
RA	3mo4	50.9242
RA	2-6wks4	197.323
RA	3mo4	546.091
RA	2-6wks4	414.404
RA	3mo4	446.439
RA	pre dose 4	36.2538
RA	2-6wks4	23.0599
RA	2-6wks4	77.225
RA	3mo4	163.866
RA	pre dose 4	20.4946
RA	2-6wks4	387.534
RA	3mo4	34.74
RA	2-6wks4	33.7882
RA	3mo4	55.5912
RA	pre dose 4	232.143
RA	3mo4	85.3759
RA	pre dose 4	70.5882
RA	2-6wks4	122.674
RA	3mo4	113.277
RA	2-6wks4	524.214
RA	2-6wks4	232.61
RA	3mo4	292.992
RA	2-6wks4	32.9984
RA	3mo4	21.461
RA	2-6wks4	350.372
RA	3mo4	871.661
RA	3mo4	174.545
RA	pre dose 4	21.1683
RA	2-6wks4	107.364
RA	3mo4	81.6487
RA	2-6wks4	60.6061
RA	2-6wks4	45.0753
RA	3mo4	50.9704
RA	3mo4	243.975
RA	pre dose 4	894.196
RA	2-6wks4	602.277
RA	3mo4	1330.23
RA	3mo4	12.3048
RA	2-6wks4	681.818
Control	3mo4	147.727
Control	pre dose 4	45.5491
Control	3mo4	35.8662
Control	pre dose 4	0
Control	3mo4	24.024
Control	2-6wks4	46.5064
Control	3mo4	12.1283
Control	pre dose 4	2212.31
Control	3mo4	13.5135
Control	3mo4	93.4307
Control	2-6wks4	68.3222
Control	3mo4	22.4938
Control	3mo4	73.1467
Control	3mo4	39.6341
Control	2-6wks4	56.2527
Control	2-6wks4	495.605
Control	2-6wks3	151.927
Control	2-6wks4	143.746
Control	2-6wks3	532.831
Control	3mo3	940.777
Control	2-6wks4	495.605
Control	3mo3	148.92
Control	3mo4	35.6368
Control	2-6wks4	189.954
Control	3mo4	272.014

[truncated: 6 more sheets: 5D, 5E, S2A, S2B, S2C, S3A-D]
